# Supplementary material for: “Strengthening data quality and reporting from small-scale surveys in humanitarian settings: a case study from Yemen, 2011–2019”
Source: Confl Health. 2021 May 3;15:33. doi: 10.1186/s13031-021-00369-2 (PMC8091505; doi:10.1186/s13031-021-00369-2)
Supplement: Supplementary file 1 — Additional file 1. Estimated standard error for CDR and U5DR based on reported confidence limits [file 13031_2021_369_MOESM1_ESM.xlsx]

## Sheet: Sheet1
S1:Estimated standard error for CDR and U5DR based on reported confidence limits
YEAR	EST.SE.U5DR	EST.SE.CDR	CDR	LCL.CDR	UCL.CDR	U5DR	LCL.U5DR	UCL.U5DR
2012	0.4	0.09	0.27	0.14	0.51	0.71	0.27	1.84
2012	0.42	0.08	0.21	0.1	0.43	0.69	0.25	1.89
2012	0.01	0.09	0.25	0.12	0.49	0.6	0.18	0.2
2012	0.29	0.1	0.22	0.1	0.48	0.63	0.28	1.43
2012	0.31	0.07	0.17	0.08	0.37	0.31	0.07	1.27
2012	0.25	0.05	0.06	0.02	0.2	0.13	0.02	0.99
2012	0.24	0.06	0.18	0.1	0.32	0.25	0.06	0.99
2012	0.15	0.05	0.18	0.11	0.31	0.16	0.04	0.64
2012	0.26	0.05	0.16	0.09	0.28	0.42	0.15	1.18
2012	0.19	0.04	0.19	0.12	0.29	0.49	0.24	0.97
2013	0.16	0.06	0.27	0.18	0.4	0.16	0.04	0.66
2013	0.28	0.07	0.15	0.06	0.33	0.15	0.02	1.11
2013	0.25	0.19	0.33	0.19	0.95	0.13	0.02	1
2014	0.32	0.09	0.23	0.12	0.46	0.17	0.02	1.26
2014	0.26	0.08	0.27	0.16	0.48	0.14	0.02	1.03
2014	0.29	0.08	0.17	0.07	0.37	0.15	0.02	1.14
2015	0.27	0.09	0.19	0.09	0.43	0.14	0.02	1.07
2015	0.23	0.09	0.33	0.2	0.54	0.12	0.02	0.93
2016	0.27	0.06	0.26	0.17	0.39	1.21	0.78	1.84
2016	0.24	0.05	0.18	0.11	0.29	0.64	0.32	1.26
2016	0.09	0.02	0.04	0.02	0.09	0.09	0.02	0.36
2016	0.11	0.02	0.07	0.04	0.13	0.11	0.03	0.48
2016	0.37	0.05	0.21	0.13	0.33	1.14	0.53	1.97
2016	0.14	0.03	0.09	0.05	0.15	0.28	0.12	0.65
2016	0.19	0.05	0.16	0.1	0.28	0.4	0.17	0.92
2018	0.42	0.07	0.1	0.03	0.29	0.22	0.03	1.69
2018	0.36	0.14	0.36	0.18	0.71	0.37	0.09	1.52
2018	0.4	0.11	0.35	0.19	0.64	0.71	0.27	1.84
2018	0.49	0.08	0.21	0.11	0.41	0.78	0.27	2.2
2018	0.36	0.07	0.12	0.05	0.32	0.19	0.02	1.43
2018	0.39	0.09	0.12	0.04	0.41	0.38	0.09	1.6
2018	0.31	0.11	0.39	0.23	0.66	0.33	0.08	1.31
2018	0.25	0.05	0.13	0.07	0.25	0.14	0.02	1.01
2017	0.22	0.14	0.09	0	0.27	0.19	0.02	0.46
2017	0.77	0.24	0.48	0.3	0.77	0.7	0.27	1.81
2018	0.52	0.15	0.3	0.18	0.48	0.68	0.34	1.37
2018	0.46	0.09	0.12	0.06	0.24	0.24	0.06	0.97
2018	0.4	0.12	0.13	0.06	0.3	0.11	0.01	0.81
2018	0.99	0.24	0.45	0.27	0.74	0.65	0.19	2.16
2018	0.56	0.13	0.09	0.03	0.29	0.25	0.02	1.13
EST.SE.U5DR: estimated standard error for under five death rate
EST.SE.CDR: estimated standard error for crude death rate
LCL.CDR: lower confidence limit for crude death rate
UCL.CDR: upper confidence limit for crude death rate
LCL.U5DR: lower confidence limit for under five death rate
UCL.U5DR: upper confidence limit for under five death rate
